# Supplementary material for: Development of Models to Estimate Total Soil Carbon across Different Croplands at a Regional Scale Using RGB Photography
Source: Int J Environ Res Public Health. 2022 Jul 30;19(15):9344. doi: 10.3390/ijerph19159344 (PMC9368161; doi:10.3390/ijerph19159344)
Supplement: Supplementary file 1 [file ijerph-19-09344-s001.zip]

Archive with 1 entries (1 files):
- ijerph-1823091-supplementary.pdf
